# Supplementary material for: Limited penetrance of dominantly inherited AIRE variants in a population-based cohort
Source: Hum Mol Genet. 2026 Jun 9;35(11):ddag047. doi: 10.1093/hmg/ddag047 (PMC13248555; doi:10.1093/hmg/ddag047)
Supplement: Supplementary_materials_ddag047 [file supplementary_materials_ddag047.zip]

Archive with 5 entries (5 files):
- Supplementary Table 3.xlsx
- Supplementary_figures.docx
- Nomenclature Statement.docx
- Supplementary Table 1.xlsx
- Supplementary Table 2.xlsx
