# Supplementary material for: Limited penetrance of dominantly inherited AIRE variants in a population-based cohort
Source: Hum Mol Genet. 2026 Jun 9;35(11):ddag047. doi: 10.1093/hmg/ddag047 (PMC13248555; doi:10.1093/hmg/ddag047)
Supplement: Supplementary_materials_ddag047 [file supplementary_materials_ddag047.zip › Supplementary Table 3.xlsx]

## Sheet: Supplementary Table 3
Supplementary Table 3: Phenotypes Studied and Their Reported Prevalence in APS-1 (Recessive Form) Versus the General UK Biobank Population
Table summarising the clinical phenotypes assessed in this study, along with their corresponding ICD-10 diagnosis codes and estimated prevalence in two populations: patients with Autoimmune Polyendocrine Syndrome Type 1 (APS-1), the recessively inherited form of AIRE deficiency, and individuals from the general UK Biobank cohort. APS-1 prevalence estimates are drawn from published literature, wit…
Phenotype	Diagnosis	Frequency
		APS-1	UK Biobank (all)
Autoimmune Polyglandular Failure (APS-1)	E31.0	-	20 (0.005%)
Chronic Mucocutaneous Candidiasis (CMC)	B37.2	98% by age 30	164 (0.04%)
Hypoparathyroidism (HP)	E20.0,E20.8 (Excl. E89.2, D82.1, E20.1),E20.9	85% by age 30	181 (0.04%)
Adrenal Insufficiency (Addison’s)	E27.1	78% by age 30	381 (0.08%)
Ectodermal Dystrophy / enamel hypoplasia / nail Issues	Q82.4, K00.[4,5,8], L60.[3,8,9]	77% (dental enamel)	592 (0.13%)
Gonadal Insufficiency (POI, testicular failure)	E28.3, E29.1 (Excl. E23.0, E89.3, D44.3, Z90.7, Q96.*, Q98.*)	~50% by age 30	362 (0.08%)
Sjögren’s like syndrome	M35.0	0.429	1335 (0.297%)
Pneumonitis	J84.[1, 8, 9], J47.* (Excl. J67.*, J68.*, J70.*)	0.4	10085 (2.246%)
Alopecia Areata	L63.*	39% (adults)	75 (0.02%)
Vitiligo	L80	27% by age 30	233 (0.05%)
Autoimmune Hepatitis	K75.4	20% by age 18	393 (0.09%)
Enteropathy / Malabsorption / IBD	K90.0, K51, K52.3, K52.[8,9] (Excl. K52.[0-2], K90.[1-4, 8, 9])	~22% by age 30	31829 (7.09%)
Pernicious Anaemia (PA)	D51.0	~15%	1688 (0.38%)
Ophthalmic Disorders (e.g., Keratitis, Retinitis)	H16, H30, H18.4, H18.7	10-25%	3427 (0.76%)
Hypothyroidism (Thyroid Disorder)	E06.3, E03.[8,9] (Excl. E23.0, E89.0, E03.[0-2])	14% by age 30	29651 (6.6%)
Hyperthyroidism (Thyroid Disorder)	E05.[0,9] (Excl. E05.[1,2,8])	1% by age 30	4282 (0.95%)
Type 1 Diabetes Mellitus (T1D)	Clinical Score ≥20%, on insulin within 1 year of dx and not on OHA (Thomas et al. 2022)	13% by age 30	1190 (0.24%)
Asplenia / Splenic Anomalies	Q89.0 / OPCS splenectomy (J69.[1-3], J70.1, J72.[2,4])	4.4 - 19%	430 (0.09%)
Tubulointerstitial Nephritis	N10.*, N11.*, N12.* (Excl. N14.*)	0.057	3169 (0.71%)
Myeloproliferative Disease	D45, D47.[1,3,4] (Excl. C92.1, D50.*, A40.*, A41.*)	1 in 13*	1195 (0.27%)
Cholelithiasis (Gallstones)	K80	~7%	28322 (6.31%)
Smoking (former or current)	Z72 / Self-reported	-	226555 (45.12%)
