# Supplementary material for: Limited penetrance of dominantly inherited AIRE variants in a population-based cohort
Source: Hum Mol Genet. 2026 Jun 9;35(11):ddag047. doi: 10.1093/hmg/ddag047 (PMC13248555; doi:10.1093/hmg/ddag047)
Supplement: Supplementary_materials_ddag047 [file supplementary_materials_ddag047.zip › Supplementary Table 1.xlsx]

## Sheet: Supplementary Table 1
Supplementary Table 1: Literature Review of reported heterozygous AIRE Variants
Table summarising previously reported heterozygous AIRE variants previously associated with autoimmunity. Each entry includes the variant(s), associated phenotype(s), how the variant was identified, the functional evidence, and a brief note. References correspond to the main bibliography.
Paper	Coding DNA (HGVSc)	Protein sequence (HGVSp)	Genomic (HGVSG; Hg38)	Phenotype(s)	How Identified	Evidence	Note
	NM_000383.4	NP_000374.1	NC_000021.9
Abbott et al. 2018	c.739C>T	p.(Arg247Cys) p.(R247C)	g.44289743C>T	Type 1 diabetes (proband), rheumatoid arthritis (mother)	Targeted gene panel (early-onset autoimmunity)	Co-immunoprecipitation, nuclear localisation, and qPCR assays	Forms complexes with WT AIRE; impairs transactivation
Bruserud et al. 2016	c.682G>T	p.(Gly228Trp) p.(G228W)	g.44289686G>T	Vitiligo, thyroiditis	Literature review (clinical/functional studies)	Identified in literature/studies	Heterozygous variant inhibits WT AIRE via dominant-negative effect
	c.901G>A	p.(Val301Met) p.(V301M)	g.44291116G>A	Vitiligo, anaemia, thyroiditis
	c.905G>A	p.(Cys302Tyr) p.(C302Y)	g.44291120G>A	Hypoparathyroidism
	c.908G>C	p.(Arg303Pro) p.(R303P)	g.44291123G>C	GH deficiency, ovarian insufficiency
	c.913G>A	p.(Gly305Ser) p.(G305S)	g.44291128G>A	Hepatitis, T1D, hypothyroidism
	c.934G>A	p.(Asp312Asn) p.(D312N)	g.44291149G>A	Hypoparathyroidism
	c.977C>T	p.(Pro326Leu) p.(P326L)	g.44291192C>T	Mild organ-specific autoimmunity (often non-classic APS-1)
Cetani et al. 2001	c.682G>T	p.(Gly228Trp) p.(G228W)	g.44289686G>T	Idiopathic hypoparathyroidism; hypothyroid autoimmune thyroiditis; no adrenal insufficiency; recurrent oral candidiasis; enamel dysplasia	Sequencing Italian families (multi-generation)	Co-segregation analysis	Alters dimerisation, based on proximity to homodimerization region
Colobran et al. 2016	c.682G>T	p.(Gly228Trp) p.(G228W)	g.44289686G>T	Non-classical APS-1 (hypothyroid, Graves', systemic autoimmunity)	Family studies, literature review	Literature review, heterozygous case analysis	Inhibits WT AIRE; reduces immune tolerance
	c.901G>A	p.(Val301Met) p.(V301M)	g.44291116G>A	Non-classical APS-1 (organ-specific autoimmunity, not classic APS-1 triad)			Inhibits WT AIRE; reduces immune tolerance
Fierabracci et al. 2022	c.682G>T	p.(Gly228Trp) p.(G228W)	g.44289686G>T	T1D, Hashimoto’s, Addison’s, vitiligo, CVID, IgA def., alopecia, PID	Patient cohort, literature review	None	None reported
Gaetani et al. 2012	c.890A>C	p.(Asp297Ala) p.(D297A)	g.44291105A>C	Classical APS-1 (severe, multi-organ autoimmunity)	Previously reported variants, structural analysis	NMR, proteomics, cell-based studies	Impaired H3 histone binding; destabilizes PHD1 domain, affects chromatin association and target gene activation
	c.901G>A	p.(Val301Met) p.(V301M)	g.44291116G>A	Non-classical APS-1 (organ-specific autoimmunity, milder phenotype)			Reduces AIRE target gene activation, destabilizes PHD1, dominant-negative effect
	c.1336T>G	p.(Cys446Gly) p.(C446G)	g.44293846T>G	Classical APS-1 (homozygotes), mild autoimmunity (heterozygotes)			Disrupts PHD2 structure, impairs Zn2+ binding, causes AIRE mislocalisation, reduces target gene activation
Goldfarb et al. 2021	c.932G>A	p.(Cys311Tyr) p.(C311Y)	g.44291147G>A	Severe, multiorgan autoimmunity (mouse model)	Mouse (Aire+/C313Y)	RNAseq, ChIPseq, ATACseq	Fails to bind/activate tolerance genes
	c.901G>A	p.(Val301Met) p.(V301M)	g.44291116G>A	No autoimmunity	Mouse (Aire+/V303M)		Does not alter thymic mTEC AIRE function
	c.1336T>G	p.(Cys446Gly) p.(C446G)	g.44293846T>G	Mild-moderate autoimmunity (mouse model)	Mouse (Aire+/C442G)		Fails to bind/activate tolerance genes (milder effect)
Ilmarinen et al. 2005	c.682G>T	p.(Gly228Trp) p.(G228W)	g.44289686G>T	Autoimmune thyroiditis, markers of endocrine autoimmunity, no full APS-1	Site-directed mutagenesis in vitro	Luciferase co-expression with WT AIRE	Forms inactive multimers with WT AIRE; disrupts WT nuclear localisation and transactivation
Meloni et al. 2008	c.682G>T	p.(Gly228Trp) p.(G228W)	g.44289686G>T	As in Cetani et al. 2001; all positive for anti–IFN-ω antibodies	Family study	Autoantibodies + in vivo/in vitro data	Impairs WT AIRE function; dominant inheritance
Qian et al. 2022	c.1024C>T	p.(Gln342Ter) p.(Q342X)	g.44292330C>T	Hypoparathyroidism and Addison’s disease	Sanger sequencing of the AIRE gene in a family with a consanguineous marriage	Co-transfection, immunofluorescence (nuclear co-localisation), and qRT-PCR assays	Although the patient's disease is recessive (homozygous mutation), the mutant protein co-localises with and exerts a dominant-negative effect on WT AIRE function in vitro
Santos et al. 2022	c.682G>T	p.(Gly228Trp) p.(G228W)	g.44289686G>T	As in Cetani et al. 2001 and Meloni et al. 2008	Family study	Molecular modelling, SIRT1 binding	Disrupts AIRE–SIRT1 interaction, reducing AIRE’s transcriptional activity
Söderbergh et al. 2000	c.901G>A	p.(Val301Met) p.(V301M)	g.44291116G>A	Autoimmune Addison’s disease, autoimmune thyroiditis, premature menopause	Sanger sequencing of AIRE in Addison’s patients with AADC autoantibodies	Mutation analysis, autoantibody profiling (AADC, 21OH, 17OH, SCC)	Heterozygous PHD1-domain variant; found in one patient; may contribute to atypical APS-1, with a link to a subgorup of individauls with
Su et al. 2008	c.682G>T	p.(Gly228Trp) p.(G228W)	g.44289686G>T	Organ-specific autoimmunity (lacrimal, salivary, thyroid, neuropathy)	Knock-in mouse model	IHC, gene expr., functional assays	Forms complexes with WT AIRE, disrupts localisation to active sites, impairs thymic antigen expression, organ-specific autoimmunity
Sun et al. 2016	c.622G>T	p.(Gly208Trp) p.(G208W)	g.44288428G>T	Chronic mucocutaneous candidiasis, autoimmune hypoparathyroidism, nail dystrophy (ectodermal).	PCR/Sanger bidirectional sequencing of all 14 AIRE exons.	Absent in 50 controls; in-silico deleterious (PolyPhen2=1.00, SIFT=0.00, SNPs3D=−2.11)	Variant in SAND domain
Oftedal et al. 2015	c.932G>A	p.(Cys311Tyr) p.(C311Y)	g.44291147G>A	CMC, adrenal insufficiency, pernicious anaemia, POI, hypoparathyroidism, vitiligo	Family-based genetic sequencing	Co-transfection (4D6 cells), nuclear colocalisation	Abolishes WT AIRE function, disrupts PHD1 folding (Zn²⁺ ligand), and transcriptional activity
	c.901G>A	p.(Val301Met) p.(V301M)	g.44291116G>A	Adrenocortical insufficiency, thyroid disease, POI; partial APS-1; incomplete penetrance	Family-based genetic sequencing		Suppresses WT AIRE function, affects PHD1, but variable effect on target gene
	c.905G>A	p.(Cys302Tyr) p.(C302Y)	g.44291120G>A	Hypoparathyroidism, autoantibodies (21-OH, NALP-5, IFN-ω)	Genetic sequencing (single patient)		Abolishes WT AIRE function, disrupts PHD1 structure and activity
	c.892G>A	p.(Glu298Lys) p.(E298K)	g.44291107G>A	—	Exome Aggregation Consortium (population)		Suppresses WT AIRE function, affects PHD1
	c.908G>C	p.(Arg303Pro) p.(R303P)	g.44291123G>C	—	—		Suppresses WT AIRE function, affects PHD1
	c.913G>A	p.(Gly305Ser) p.(G305S)	g.44291128G>A	Pernicious anaemia, hypothyroidism, cirrhosis	Family-based genetic sequencing		Disrupts Zn²⁺ binding, impairs PHD1 folding, suppresses WT AIRE function
	c.934G>A	p.(Asp312Asn) p.(D312N)	g.44291149G>A	—	—		Affects salt-bridge with histone H3, suppresses WT AIRE function
	c.977C>T	p.(Pro326Leu) p.(P326L)	g.44291192C>T	Thyroid disease, adrenal insufficiency, pernicious anaemia, vitiligo, hypothyroidism	Family-based genetic sequencing		Incomplete inhibition of WT AIRE (does not disrupt histone binding site, milder effect)
	c.983G>A	p.(Arg328Gln) p.(R328Q)	g.44291198G>A	Vitiligo, low B12, parietal and GAD autoantibodies	Genetic sequencing (single patient)		Incomplete inhibition of WT AIRE
	c.967–979del13bp	p.(Leu323Serfs*51) p.(L323SfsTer51)	g.44291182_44291194del	Pernicious anaemia	Family-based genetic sequencing		Incomplete inhibition of WT AIRE
Oftedal et al. 2023	c.901G>A	p.(Val301Met) p.(V301M)	g.44291116G>A	Enteropathy, gastritis, CMC, pernicious anaemia, neutropenia, migraines, variable thyroid disease	Family-based genetic sequencing	Co-transfection gene expression assays	Suppresses WT AIRE function, affects PHD1, but with variable effect on target gene
	c.916G>A	p.(Gly306Arg) p.(G306R)	g.44291131G>A	Hypoparathyroidism, PA, vitiligo, seizures, immunodeficiency	Family-based genetic sequencing		Significantly disrupts central tolerance by suppressing WT AIRE’s gene regulatory activity
	c.926T>C	p.(Ile309Thr) p.(I309T)	g.44291141T>C	Enteropathy, autoimmune hepatitis, B12 deficiency	Family-based genetic sequencing		Diminishes expression of AIRE-regulated genes in the presence of WT AIRE
	c.977C>T	p.(Pro326Leu) p.(P326L)	g.44291192C>T	Immunodeficiency, chronic diarrhoea, migraines	Genetic sequencing (single patient)		Impaired activation of AIRE-dependent genes; does not completely abolish WT AIRE function, leading to variable expressivity
	c.982C>T	p.(Arg328Trp) p.(R328W)	g.44291197C>T	Vitiligo, B12 deficiency, congenital diarrhoea	Family-based genetic sequencing		Reduces central tolerance by interfering with WT AIRE
	c.1102C>G	p.(Pro368Ala) p.(P368A)	g.44292999C>G	Candidiasis, constipation, migraine, autoantibodies	Family-based genetic sequencing		Interferes with WT AIRE’s ability to induce expression of key tolerance genes
	c.1399G>C	p.(Gly467Arg) p.(G467R)	g.44293909G>C	Immunodeficiency, lymphoma, autoantibodies	Genetic sequencing (single patient)		Likely disrupts the structural integrity or functional interaction of the PHD2 domain, impairing AIRE’s gene regulatory capacity
Radetti et al. 2022	c.607C>T	p.(Arg203Ter) p.(R203X)	g.44288413C>T	Alopecia (all three), subclinical hypothyroidism/Hashimoto’s (both children), chronic vaginal mycosis (mother & daughter)	Genetic sequencing (two patients, mother is comp het)	Autoantibodies	Variant in SAND domain
Vemula et al., 2025	c.1010G>T	p.(Cys337Phe) p.(C337F)	g.44292316G>T	Hypoparathyroidism, vitiligo, anaemia, ectodermal abnormalities, impaired fasting glucose.	Family-based genetic sequencing	Co-transfection gene expression assays showing inhibition of WT activity	Suppresses WT AIRE function, affects PHD1 hotspot. Associated with anti-Type I IFN autoantibodies
