# Supplementary material for: Limited penetrance of dominantly inherited AIRE variants in a population-based cohort
Source: Hum Mol Genet. 2026 Jun 9;35(11):ddag047. doi: 10.1093/hmg/ddag047 (PMC13248555; doi:10.1093/hmg/ddag047)
Supplement: Supplementary_materials_ddag047 [file supplementary_materials_ddag047.zip › Supplementary Table 2.xlsx]

## Sheet: Supplementary Table 2
Supplementary Table 2: Literature-reported heterozygous AIRE variants previously associated with autoimmunity: coordinates, gnomAD allele frequency, and number of carriers in the UK Biobank.
This table lists heterozygous AIRE variants previously reported in association with autoimmunity, with corresponding protein changes and affected domains. Based on the existing literature, each variant is annotated for functional class (for example missense or truncating), protein domain location (for example PHD1, PHD2, or SAND), and evidence category. Variants with in vivo or strong familial se…
Coding DNA (HGVSc)	Protein sequence (HGVSp)	Genomic (HGVSG; Hg38)	Domain	Reported evidence category	gnomAD database allele frequency	UK Biobank HET carriers	References
NM_000383.4	NP_000374.1	NC_000021.9
c.967–979del13bp	p.(Leu323Serfs*51) p.(L323SfsTer51)	g.44291182_44291194del	PHD1	LR(PI)	0.00103	1180	Oftedal et al. 2015
c.901G>A	p.(Val301Met) p.(V301M)	g.44291116G>A	PHD1	LR	0.000815	481	Bruserud et al. 2016; Oftedal et al. 2015; Oftedal et al. 2023
c.982C>T	p.(Arg328Trp) p.(R328W)	g.44291197C>T	PHD1	LR	0.000263	226	Oftedal et al. 2023
c.908G>A	p.(Arg303Gln) p.(R303Q)	g.44291123G>A	PHD1	LR	0.000167	99	Oftedal et al. 2015
c.1399G>C	p.(Gly467Arg) p.(G467R)	g.44293909G>C	PHD2	LR	7.02e-05	65	Oftedal et al. 2023
c.977C>T	p.(Pro326Leu) p.(P326L)	g.44291192C>T	PHD1	LR	1.75e-05	21	Bruserud et al. 2016; Oftedal et al. 2015; Oftedal et al. 2023
c.946C>T	p.(Arg316Trp) p.(R316W)	g.44291161C>T	PHD1	LR(PI)	2.73e-05	17	Oftedal et al. 2015
c.739C>T	p.(Arg247Cys) p.(R247C)	g.44289743C>T	SAND	LR	2.98e-05	12	Abbott et al. 2018
c.1102C>G	p.(Pro368Ala) p.(P368A)	g.44292999C>G	Between PHD1 and PHD2	LR	8.68e-06	10	Oftedal et al. 2023
c.983G>A	p.(Arg328Gln) p.(R328Q)	g.44291198G>A	PHD1	LR(PI)	1.87e-05	12	Oftedal et al. 2015
c.892G>A	p.(Glu298Lys) p.(E298K)	g.44291107G>A	PHD1	LR	2.48e-06		Oftedal et al. 2015
c.913G>A	p.(Gly305Ser) p.(G305S)	g.44291128G>A	PHD1	LR	6.2e-07		Bruserud et al. 2016; Oftedal et al. 2015
c.607C>T	p.(Arg203Ter) p.(R203X)	g.44288413C>T	SAND	LR	8.68e-06		Radetti et al. 2022
c.622G>T	p.(Gly208Trp) p.(G208W)	g.44288428G>T	SAND	LR	-	-	Sun et al. 2016
c.682G>T	p.(Gly228Trp) p.(G228W)	g.44289686G>T	SAND	DN	Only changes to Arginine reported	-	Bruserud et al. 2016; Cetani et al. 2001; Fierabracci et al. 2022; Santos et al. 2022; Sparks et al. 2016; Su et al. 2008
c.890A>C	p.(Asp297Ala) p.(D297A)	g.44291105A>C	PHD1	LR	-	-	Gaetani et al. 2012
c.905G>A	p.(Cys302Tyr) p.(C302Y)	g.44291120G>A	PHD1	LR	-	-	Bruserud et al. 2016; Oftedal et al. 2015
c.908G>C	p.(Arg303Pro) p.(R303P)	g.44291123G>C	PHD1	LR	Only changes to glutamine reported	-	Oftedal et al. 2023
c.916G>A	p.(Gly306Arg) p.(G306R)	g.44291131G>A	PHD1	LR	-	-	Goldfarb et al. 2021; Oftedal et al. 2015
c.926T>C	p.(Ile309Thr) p.(I309T)	g.44291141T>C	PHD1	LR	Only changes to Valin or Methionine reported	-	Bruserud et al. 2016; Oftedal et al. 2015
c.932G>A	p.(Cys311Tyr) p.(C311Y)	g.44291147G>A	PHD1	DN	-	-	Oftedal et al. 2015; Oftedal et al. 2023
c.934G>A	p.(Asp312Asn) p.(D312N)	g.44291149G>A	PHD1	LR	-	-	Oftedal et al. 2015
c.1010G>T	p.(Cys337Phe) p.(C337F)	g.44292316G>T	PHD1	LR	-	-	Vemula et al. 2025
c.1024C>T	p.(Gln342Ter) p.(Q342X)	g.44292330C>T	Near PHD1	LR	-	-	Qian et al. 2022
c.1336T>G	p.(Cys446Gly) p.(C446G)	g.44293846T>G	PHD2	DN	-	-	Goldfarb et al. 2021; Oftedal et al. 2015
